# Supplementary material for: ARPC1B promotes mesenchymal phenotype maintenance and radiotherapy resistance by blocking TRIM21-mediated degradation of IFI16 and HuR in glioma stem cells
Source: J Exp Clin Cancer Res. 2022 Nov 16;41:323. doi: 10.1186/s13046-022-02526-8 (PMC9667586; doi:10.1186/s13046-022-02526-8)
Supplement: Supplementary file 2 — Additional file 2: Table S1. Correlation analysis of ARPC1B with PN and MES marker genes (Correlation). Table S2. Mass spectrometry result of proteins related with ARPC1B. Table S3. The correlation between the ARPC1B expression and drug sensitivity assessed by Spearman algorithm (correlation). [file 13046_2022_2526_MOESM2_ESM.xlsx]

## Sheet: Table S1
Table S1: Correlation analysis of ARPC1B with PN and MES marker genes (Correlation)
	ARPC1B	CD44	FN1	LYN	CHI3L1	SERPINE1	DLL3	OLIG2	ASCL1	NCAM1	SOX2
ARPC1B	1	0.271725	0.518696	0.594979	0.29197	0.481458	-0.258606	-0.3924	-0.40774	-0.509649	-0.531726
CD44	0.271725	1	0.189963	0.279981	0.560761	0.432814	-0.357453	-0.493375	-0.349971	-0.354177	-0.136652
FN1	0.518696	0.189963	1	0.154806	0.132667	0.396705	-0.15701	-0.258746	-0.290477	-0.236821	-0.417177
LYN	0.594979	0.279981	0.154806	1	0.265435	0.154155	-0.226547	-0.287517	-0.342666	-0.372517	-0.356572
CHI3L1	0.29197	0.560761	0.132667	0.265435	1	0.252025	-0.287234	-0.343396	-0.354419	-0.358895	-0.249964
SERPINE1	0.481458	0.432814	0.396705	0.154155	0.252025	1	-0.202517	-0.299958	-0.313074	-0.302139	-0.3527
DLL3	-0.258606	-0.357453	-0.15701	-0.226547	-0.287234	-0.202517	1	0.606106	0.548205	0.550897	0.306919
OLIG2	-0.3924	-0.493375	-0.258746	-0.287517	-0.343396	-0.299958	0.606106	1	0.430238	0.56644	0.457154
ASCL1	-0.40774	-0.349971	-0.290477	-0.342666	-0.354419	-0.313074	0.548205	0.430238	1	0.561889	0.641815
NCAM1	-0.509649	-0.354177	-0.236821	-0.372517	-0.358895	-0.302139	0.550897	0.56644	0.561889	1	0.503983
SOX2	-0.531726	-0.136652	-0.417177	-0.356572	-0.249964	-0.3527	0.306919	0.457154	0.641815	0.503983	1
Correlation analysis of ARPC1B with PN and MES marker genes (p Value)
	ARPC1B	CD44	FN1	LYN	CHI3L1	SERPINE1	DLL3	OLIG2	ASCL1	NCAM1	SOX2
ARPC1B	0	0.000351985	5.04797e-13	1.46316e-17	0.000117298	3.43755e-11	0.000686617	1.31655e-07	3.74883e-08	1.47612e-12	1.01706e-13
CD44	0.000351985	0	0.0133701	0.000227131	2.21217e-15	4.17855e-09	1.83322e-06	9.40848e-12	3.09795e-06	2.31053e-06	0.0764601
FN1	5.04797e-13	0.0133701	0	0.0444656	0.0855272	9.31326e-08	0.0414855	0.000681862	0.000127563	0.00193492	1.67648e-08
LYN	1.46316e-17	0.000227131	0.0444656	0	0.000486966	0.0453795	0.00305783	0.000150446	5.10488e-06	6.11756e-07	1.95142e-06
CHI3L1	0.000117298	2.21217e-15	0.0855272	0.000486966	0	0.000947978	0.00015282	4.85899e-06	2.27155e-06	1.6544e-06	0.00104691
SERPINE1	3.43755e-11	4.17855e-09	9.31326e-08	0.0453795	0.000947978	0	0.00827591	7.42827e-05	3.40667e-05	6.54159e-05	2.56244e-06
DLL3	0.000686617	1.83322e-06	0.0414855	0.00305783	0.00015282	0.00827591	0	2.50828e-18	1.21188e-14	8.46711e-15	4.93382e-05
OLIG2	1.31655e-07	9.40848e-12	0.000681862	0.000150446	4.85899e-06	7.42827e-05	2.50828e-18	0	5.27899e-09	1.00092e-15	4.15762e-10
ASCL1	3.74883e-08	3.09795e-06	0.000127563	5.10488e-06	2.27155e-06	3.40667e-05	1.21188e-14	5.27899e-09	0	1.89206e-15	5.3271e-21
NCAM1	1.47612e-12	2.31053e-06	0.00193492	6.11756e-07	1.6544e-06	6.54159e-05	8.46711e-15	1.00092e-15	1.89206e-15	0	2.84472e-12
SOX2	1.01706e-13	0.0764601	1.67648e-08	1.95142e-06	0.00104691	2.56244e-06	4.93382e-05	4.15762e-10	5.3271e-21	2.84472e-12	0

## Sheet: Table S2
Table S2: Mass spectrometry result of proteins related with ARPC1B
Ensembl Gene ID	Gene Symbol	Anti-ARPC1B	Anti-IgG
ENSG00000282844.1; ENSG00000130402.11	ACTN4	High	Not Found
ENSG00000174233.11	ADCY6	High	Not Found
ENSG00000164111.14	ANXA5	High	Peak Found
ENSG00000162704.15	ARPC5	High	Peak Found
ENSG00000197982.13	C1orf122	High	Not Found
ENSG00000128849.10	CGNL1	High	Not Found
ENSG00000166165.12	CKB	High	Peak Found
ENSG00000163815.5	CLEC3B	High	Not Found
ENSG00000110880.10	CORO1C	High	Not Found
ENSG00000103647.12	CORO2B	High	Not Found
ENSG00000118260.14	CREB1	High	Peak Found
ENSG00000060138.12	CSDA; YBX3	High	Not Found
ENSG00000064601.16	CTSA	High	Peak Found
ENSG00000113758.13	DBN1	High	Not Found
ENSG00000175550.7	DRAP1	High	Not Found
ENSG00000143369.14	ECM1	High	Not Found
ENSG00000142634.12	EFHD2	High	Peak Found
ENSG00000134001.12	EIF2S1	High	Not Found
ENSG00000066044.14	ELAVL1	High	Not Found
ENSG00000196924.14	FLNA	High	Not Found
ENSG00000184897.5	H1FX	High	Not Found
ENSG00000105968.18	H2AFV	High	Peak Found
ENSG00000187837.3	HIST1H1C	High	Peak Found
ENSG00000149948.13	HMGA2	High	Not Found
ENSG00000170144.20	HNRNPA3	High	Not Found
ENSG00000225217.1	HSPA7	High	Not Found
ENSG00000163565.18	IFI16	High	Not Found
ENSG00000136688.10	IL36G	High	Not Found
ENSG00000111057.10	KRT18	High	Peak Found
ENSG00000170421.12	KRT8	High	Not Found
ENSG00000185896.10	LAMP1	High	Peak Found
ENSG00000134333.13	LDHA	High	Peak Found
ENSG00000100097.11	LGALS1	High	Peak Found
ENSG00000093167.17	LRRFIP2	High	Not Found
ENSG00000185022.11	MAFF	High	Not Found
ENSG00000047849.21	MAP4	High	Peak Found
ENSG00000133026.12	MYH10	High	Peak Found
ENSG00000115053.15	NCL	High	Peak Found
ENSG00000072864.14; ENSG00000275911.3	NDE1	High	Not Found
ENSG00000143799.12	PARP1	High	Not Found
ENSG00000108518.7	PFN1	High	Not Found
ENSG00000081277.12	PKP1	High	Peak Found
ENSG00000184486.9	POU3F2	High	Not Found
ENSG00000008018.8	PSMB1	High	Peak Found
ENSG00000197958.12	RPL12	High	Peak Found
ENSG00000167526.13	RPL13	High	Not Found
ENSG00000063177.12	RPL18	High	Peak Found
ENSG00000122026.10	RPL21	High	Peak Found
ENSG00000198242.13	RPL23A	High	Not Found
ENSG00000114391.12	RPL24	High	Not Found
ENSG00000131469.12	RPL27	High	Peak Found
ENSG00000108107.14	RPL28	High	Not Found
ENSG00000156482.10	RPL30	High	Not Found
ENSG00000071082.10	RPL31	High	Not Found
ENSG00000136942.14	RPL35	High	Peak Found
ENSG00000177600.8	RPLP2	High	Not Found
ENSG00000142534.6	RPS11	High	Peak Found
ENSG00000115268.9	RPS15	High	Peak Found
ENSG00000186468.12	RPS23	High	Not Found
ENSG00000213741.9	RPS29	High	Not Found
ENSG00000171863.12	RPS7	High	Not Found
ENSG00000142937.11	RPS8	High	Not Found
ENSG00000277377.4	SERPINA1	High	Not Found
ENSG00000196136.17	SERPINA3	High	Not Found
ENSG00000005022.5	SLC25A5	High	Peak Found
ENSG00000154556.17	SORBS2	High	Not Found
ENSG00000134595.8	SOX3	High	Not Found
ENSG00000136450.12	SRSF1	High	Peak Found
ENSG00000187079.16	TEAD1	High	Not Found
ENSG00000277401.4; ENSG00000104067.16	TJP1	High	Peak Found
ENSG00000120802.13	TMPO	High	Not Found
ENSG00000198467.13	TPM2	High	Peak Found
ENSG00000065978.18	YBX1	High	Not Found
ENSG00000278229.2; ENSG00000182774.10	RPS17	High	Peak Found

## Sheet: Table S3
Table S3: The correlation between the ARPC1B expression and drug sensitivity assessed by Spearman algorithm (correlation)
	ARPC1B	Acetalax	AGI.5198	AGI.6780	Alpelisib	AMG.319	AZD6738	BMS.345541	BPD.00008900	Cisplatin	Dactinomycin	Dihydrorotenone	Fludarabine	Fulvestrant	Gefitinib	GSK2578215A	GSK591	IRAK4_4710	Linsitinib	MG.132	Mitoxantrone	MN.64	OF.1	P22077	PLX.4720	TAF1_5496	Teniposide	UMI.77	WZ4003	Podophyllotoxin.bromide	KRAS..G12C..Inhibitor.12
ARPC1B	1	0.561852	-0.274293	0.527391	0.434581	0.361275	-0.46409	-0.348087	-0.428948	0.47678	-0.414142	0.630128	-0.341669	0.499203	-0.433554	0.4711	0.357319	0.337977	0.361341	-0.437765	0.379857	-0.374792	0.565669	-0.391173	0.4411	0.618084	0.315954	0.411037	0.320958	0.310606	0.443684
Acetalax	0.561852	1	-0.242929	0.0729915	0.733027	0.199654	-0.273195	-0.429057	-0.22429	0.246811	-0.182678	0.329844	-0.166498	0.0108038	-0.328259	0.144102	0.335815	0.156913	0.270001	-0.343774	0.0589584	-0.0816861	0.252067	-0.284502	0.0959314	0.292466	0.241125	0.132269	0.303916	0.630336	0.357839
AGI.5198	-0.274293	-0.242929	1	0.293613	-0.374549	0.189654	-0.130557	-0.162173	-0.0499196	-0.159012	-0.178999	-0.0681796	0.60573	0.489979	0.475108	-0.0607906	0.0192326	-0.356724	-0.19152	-0.0282436	0.192873	0.203277	-0.121519	0.444749	0.256031	-0.103673	-0.243094	0.203377	-0.449216	-0.411518	-0.445618
AGI.6780	0.527391	0.0729915	0.293613	1	-0.299442	0.209219	-0.483759	-0.337627	-0.297456	0.211203	-0.445699	0.574871	-0.0887053	0.738068	0.205267	0.616524	0.392836	0.267133	0.45094	-0.393543	0.275134	0.213176	0.658085	-0.031318	0.622784	0.576118	-0.224482	0.0486209	0.172544	-0.303542	0.179166
Alpelisib	0.434581	0.733027	-0.374549	-0.299442	1	0.18751	-0.131442	-0.0956643	-0.12016	0.119292	-0.136998	0.0592403	-0.344089	-0.116359	-0.344693	-0.0304308	0.11616	0.151627	0.0181507	-0.298175	-0.026666	-0.223125	-0.136023	-0.281723	-0.0110783	-0.0866233	0.256381	0.147616	0.263253	0.545294	0.235872
AMG.319	0.361275	0.199654	0.189654	0.209219	0.18751	1	-0.496642	-0.460068	-0.435248	0.0619735	-0.73797	0.0488841	0.0446764	0.391954	0.14642	0.182754	0.311587	-0.036767	-0.27066	-0.142952	0.0186988	-0.165587	-0.0870996	0.0156403	0.379037	-0.0671595	-0.140124	0.29191	-0.101084	0.00395457	-0.00757891
AZD6738	-0.46409	-0.273195	-0.130557	-0.483759	-0.131442	-0.496642	1	0.42831	0.351975	0.0702874	0.517249	-0.121096	0.253226	-0.386028	0.0869579	-0.088687	-0.109997	-0.315518	0.102437	0.486627	-0.380172	-0.124725	-0.326176	0.229179	-0.012496	0.00338768	0.0510399	0.044187	0.0362938	-0.0916062	0.0197519
BMS.345541	-0.348087	-0.429057	-0.162173	-0.337627	-0.0956643	-0.460068	0.42831	1	0.388479	0.272373	0.655661	-0.234729	0.185485	-0.291296	0.0418301	-0.14505	-0.249755	0.33405	0.0894047	0.129402	-0.09381	-0.319057	-0.348325	0.457838	-0.174474	-0.19781	0.262832	-0.283982	0.0031272	-0.0278973	-0.0485253
BPD.00008900	-0.428948	-0.22429	-0.0499196	-0.297456	-0.12016	-0.435248	0.351975	0.388479	1	-0.217656	0.580947	-0.309092	-0.0203011	-0.530641	-0.120518	-0.27687	-0.23592	0.12211	-0.314701	0.515618	-0.308451	-0.171802	-0.394935	0.332266	-0.228398	-0.278364	-0.074669	-0.25067	-0.0696123	0.238839	-0.0691661
Cisplatin	0.47678	0.246811	-0.159012	0.211203	0.119292	0.0619735	0.0702874	0.272373	-0.217656	1	0.138287	0.669263	0.137092	0.176006	0.0812796	0.589918	0.0909151	0.470838	0.613315	-0.0710558	0.405728	-0.344059	0.491357	0.263302	0.168059	0.689235	0.520398	0.110027	0.199953	0.224568	0.188553
Dactinomycin	-0.414142	-0.182678	-0.178999	-0.445699	-0.136998	-0.73797	0.517249	0.655661	0.580947	0.138287	1	-0.222638	0.119085	-0.449489	-0.128453	-0.309916	-0.390877	0.0776795	0.0470934	0.379365	0.166914	-0.280222	-0.241343	0.375031	-0.360401	-0.114921	0.516086	-0.199412	0.0598069	0.321935	-0.0490118
Dihydrorotenone	0.630128	0.329844	-0.0681796	0.574871	0.0592403	0.0488841	-0.121096	-0.234729	-0.309092	0.669263	-0.222638	1	-0.113253	0.4517	0.111848	0.788646	0.197955	0.489698	0.781521	-0.186138	0.3447	0.0339009	0.828201	-0.152438	0.316145	0.936243	0.0325594	0.290094	0.0490267	-0.124507	0.0482851
Fludarabine	-0.341669	-0.166498	0.60573	-0.0887053	-0.344089	0.0446764	0.253226	0.185485	-0.0203011	0.137092	0.119085	-0.113253	1	0.0119425	0.148674	-0.200007	-0.178619	-0.250272	-0.0242063	0.105478	-0.113857	-0.0757101	-0.192582	0.506022	0.0993762	-0.0376971	0.0659004	0.186394	-0.373358	-0.0975647	-0.391997
Fulvestrant	0.499203	0.0108038	0.489979	0.738068	-0.116359	0.391954	-0.386028	-0.291296	-0.530641	0.176006	-0.449489	0.4517	0.0119425	1	0.253154	0.412616	0.426535	0.0285568	0.258613	-0.397577	0.483319	-0.0655769	0.343857	-0.0386912	0.673493	0.393081	-0.0387937	0.47212	-0.0121377	-0.430078	0.0610433
Gefitinib	-0.433554	-0.328259	0.475108	0.205267	-0.344693	0.14642	0.0869579	0.0418301	-0.120518	0.0812796	-0.128453	0.111848	0.148674	0.253154	1	0.400019	0.0415713	-0.00502698	0.204461	0.105618	0.0318384	0.566782	0.0143401	0.493113	0.145359	-0.0264054	-0.418741	-0.28778	-0.132792	-0.593255	-0.364275
GSK2578215A	0.4711	0.144102	-0.0607906	0.616524	-0.0304308	0.182754	-0.088687	-0.14505	-0.27687	0.589918	-0.309916	0.788646	-0.200007	0.412616	0.400019	1	0.34009	0.465846	0.756019	0.0570484	0.171524	0.176272	0.600438	0.164661	0.376414	0.736087	-0.189506	0.122552	0.284684	-0.196531	0.116533
GSK591	0.357319	0.335815	0.0192326	0.392836	0.11616	0.311587	-0.109997	-0.249755	-0.23592	0.0909151	-0.390877	0.197955	-0.178619	0.426535	0.0415713	0.34009	1	0.127994	0.209871	-0.049339	-0.209663	-0.113072	0.0874904	-0.205637	0.302496	0.275334	-0.235241	0.295773	0.445621	-0.0970361	0.716272
IRAK4_4710	0.337977	0.156913	-0.356724	0.267133	0.151627	-0.036767	-0.315518	0.33405	0.12211	0.470838	0.0776795	0.489698	-0.250272	0.0285568	-0.00502698	0.465846	0.127994	1	0.521901	-0.077092	0.0532839	-0.0961284	0.374448	0.0116496	-0.104292	0.365185	0.0103855	-0.113678	0.197644	0.065812	0.109726
Linsitinib	0.361341	0.270001	-0.19152	0.45094	0.0181507	-0.27066	0.102437	0.0894047	-0.314701	0.613315	0.0470934	0.781521	-0.0242063	0.258613	0.204461	0.756019	0.209871	0.521901	1	-0.141406	0.146093	0.210804	0.672375	0.0135846	0.206777	0.775797	0.0296469	0.046321	0.320841	-0.133022	0.131215
MG.132	-0.437765	-0.343774	-0.0282436	-0.393543	-0.298175	-0.142952	0.486627	0.129402	0.515618	-0.0710558	0.379365	-0.186138	0.105478	-0.397577	0.105618	0.0570484	-0.049339	-0.077092	-0.141406	1	-0.195324	-0.158381	-0.37027	0.40561	-0.344423	-0.100975	-0.0970497	0.223745	0.00317951	0.0677856	-0.111885
Mitoxantrone	0.379857	0.0589584	0.192873	0.275134	-0.026666	0.0186988	-0.380172	-0.09381	-0.308451	0.405728	0.166914	0.3447	-0.113857	0.483319	0.0318384	0.171524	-0.209663	0.0532839	0.146093	-0.195324	1	-0.196094	0.400987	0.0950861	0.0479253	0.315401	0.609004	0.204957	-0.0584678	0.135715	-0.128193
MN.64	-0.374792	-0.0816861	0.203277	0.213176	-0.223125	-0.165587	-0.124725	-0.319057	-0.171802	-0.344059	-0.280222	0.0339009	-0.0757101	-0.0655769	0.566782	0.176272	-0.113072	-0.0961284	0.210804	-0.158381	-0.196094	1	0.282088	-0.0898344	-0.153369	-0.0692839	-0.60748	-0.516869	-0.022371	-0.452924	-0.2931
OF.1	0.565669	0.252067	-0.121519	0.658085	-0.136023	-0.0870996	-0.326176	-0.348325	-0.394935	0.491357	-0.241343	0.828201	-0.192582	0.343857	0.0143401	0.600438	0.0874904	0.374448	0.672375	-0.37027	0.400987	0.282088	1	-0.356415	0.134521	0.828768	0.0670026	-0.02051	0.16047	-0.10509	0.146353
P22077	-0.391173	-0.284502	0.444749	-0.031318	-0.281723	0.0156403	0.229179	0.457838	0.332266	0.263302	0.375031	-0.152438	0.506022	-0.0386912	0.493113	0.164661	-0.205637	0.0116496	0.0135846	0.40561	0.0950861	-0.0898344	-0.356415	1	0.128342	-0.13924	0.072362	-0.144974	-0.149949	0.0441087	-0.37701
PLX.4720	0.4411	0.0959314	0.256031	0.622784	-0.0110783	0.379037	-0.012496	-0.174474	-0.228398	0.168059	-0.360401	0.316145	0.0993762	0.673493	0.145359	0.376414	0.302496	-0.104292	0.206777	-0.344423	0.0479253	-0.153369	0.134521	0.128342	1	0.30206	-0.051685	0.245455	0.138559	-0.172857	0.147025
TAF1_5496	0.618084	0.292466	-0.103673	0.576118	-0.0866233	-0.0671595	0.00338768	-0.19781	-0.278364	0.689235	-0.114921	0.936243	-0.0376971	0.393081	-0.0264054	0.736087	0.275334	0.365185	0.775797	-0.100975	0.315401	-0.0692839	0.828768	-0.13924	0.30206	1	0.117113	0.306887	0.117115	-0.0550029	0.209757
Teniposide	0.315954	0.241125	-0.243094	-0.224482	0.256381	-0.140124	0.0510399	0.262832	-0.074669	0.520398	0.516086	0.0325594	0.0659004	-0.0387937	-0.418741	-0.189506	-0.235241	0.0103855	0.0296469	-0.0970497	0.609004	-0.60748	0.0670026	0.072362	-0.051685	0.117113	1	0.145171	0.264992	0.637577	0.237327
UMI.77	0.411037	0.132269	0.203377	0.0486209	0.147616	0.29191	0.044187	-0.283982	-0.25067	0.110027	-0.199412	0.290094	0.186394	0.47212	-0.28778	0.122552	0.295773	-0.113678	0.046321	0.223745	0.204957	-0.516869	-0.02051	-0.144974	0.245455	0.306887	0.145171	1	-0.0915694	-0.0199601	0.0358219
WZ4003	0.320958	0.303916	-0.449216	0.172544	0.263253	-0.101084	0.0362938	0.0031272	-0.0696123	0.199953	0.0598069	0.0490267	-0.373358	-0.0121377	-0.132792	0.284684	0.445621	0.197644	0.320841	0.00317951	-0.0584678	-0.022371	0.16047	-0.149949	0.138559	0.117115	0.264992	-0.0915694	1	0.354318	0.787384
Podophyllotoxin.bromide	0.310606	0.630336	-0.411518	-0.303542	0.545294	0.00395457	-0.0916062	-0.0278973	0.238839	0.224568	0.321935	-0.124507	-0.0975647	-0.430078	-0.593255	-0.196531	-0.0970361	0.065812	-0.133022	0.0677856	0.135715	-0.452924	-0.10509	0.0441087	-0.172857	-0.0550029	0.637577	-0.0199601	0.354318	1	0.32026
KRAS..G12C..Inhibitor.12	0.443684	0.357839	-0.445618	0.179166	0.235872	-0.00757891	0.0197519	-0.0485253	-0.0691661	0.188553	-0.0490118	0.0482851	-0.391997	0.0610433	-0.364275	0.116533	0.716272	0.109726	0.131215	-0.111885	-0.128193	-0.2931	0.146353	-0.37701	0.147025	0.209757	0.237327	0.0358219	0.787384	0.32026	1
The correlation between the ARPC1B expression and drug sensitivity assessed by Spearman algorithm (p Value)
	ARPC1B	Acetalax	AGI.5198	AGI.6780	Alpelisib	AMG.319	AZD6738	BMS.345541	BPD.00008900	Cisplatin	Dactinomycin	Dihydrorotenone	Fludarabine	Fulvestrant	Gefitinib	GSK2578215A	GSK591	IRAK4_4710	Linsitinib	MG.132	Mitoxantrone	MN.64	OF.1	P22077	PLX.4720	TAF1_5496	Teniposide	UMI.77	WZ4003	Podophyllotoxin.bromide	KRAS..G12C..Inhibitor.12
ARPC1B	0	0.0235107	0.30392	0.035783	0.0925465	0.169178	0.0701641	0.186442	0.0973374	0.0618656	0.110763	0.00888675	0.195246	0.0489978	0.0934073	0.0654857	0.17424	0.200431	0.169095	0.0899139	0.146714	0.152625	0.0223825	0.134075	0.0872146	0.0107164	0.233207	0.113735	0.22548	0.241645	0.0851632
Acetalax	0.0235107	0	0.364629	0.788207	0.00123543	0.458482	0.305939	0.0972434	0.403661	0.356774	0.498296	0.212166	0.537701	0.968324	0.214503	0.594418	0.203508	0.561676	0.311853	0.192329	0.828293	0.763611	0.346289	0.285536	0.723777	0.271671	0.368312	0.625327	0.252465	0.00885739	0.17357
AGI.5198	0.30392	0.364629	0	0.269707	0.152913	0.481742	0.629851	0.548462	0.854332	0.556387	0.507135	0.801901	0.012889	0.0540234	0.0629155	0.823035	0.94364	0.175011	0.477359	0.917304	0.474192	0.450197	0.653927	0.0843285	0.338499	0.702398	0.364293	0.449969	0.0808885	0.113271	0.0836514
AGI.6780	0.035783	0.788207	0.269707	0	0.259866	0.436771	0.0576219	0.200927	0.263195	0.432336	0.0835885	0.0198342	0.743907	0.00109721	0.445678	0.0109736	0.132282	0.31722	0.0795888	0.131526	0.302381	0.427947	0.00558301	0.908336	0.00997011	0.0195069	0.403248	0.858085	0.522816	0.25308	0.506732
Alpelisib	0.0925465	0.00123543	0.152913	0.259866	0	0.486801	0.62751	0.724518	0.657575	0.659909	0.612901	0.827484	0.191895	0.667819	0.191065	0.910923	0.668357	0.575093	0.946806	0.261986	0.92191	0.406171	0.615456	0.290473	0.96752	0.749737	0.337818	0.585361	0.324566	0.0289189	0.379152
AMG.319	0.169178	0.458482	0.481742	0.436771	0.486801	0	0.0503566	0.0729557	0.0919908	0.819644	0.00109977	0.857324	0.869503	0.133231	0.588437	0.498116	0.240083	0.892467	0.310627	0.597395	0.945202	0.539959	0.748402	0.954155	0.14766	0.804812	0.60474	0.272624	0.709524	0.988403	0.977777
AZD6738	0.0701641	0.305939	0.629851	0.0576219	0.62751	0.0503566	0	0.0978913	0.181237	0.795896	0.0401818	0.655061	0.344001	0.139725	0.748799	0.743958	0.685086	0.233887	0.705798	0.0559415	0.146352	0.645348	0.217599	0.393214	0.963365	0.990065	0.851096	0.870921	0.893844	0.735807	0.94212
BMS.345541	0.186442	0.0972434	0.548462	0.200927	0.724518	0.0729557	0.0978913	0	0.137014	0.307454	0.00582296	0.381535	0.491602	0.273681	0.877757	0.591969	0.35088	0.206044	0.741952	0.632908	0.72967	0.228395	0.18612	0.0745379	0.518104	0.462729	0.325369	0.286457	0.990829	0.918315	0.858362
BPD.00008900	0.0973374	0.403661	0.854332	0.263195	0.657575	0.0919908	0.181237	0.137014	0	0.418067	0.0182788	0.244068	0.940514	0.0344536	0.656612	0.299216	0.379054	0.652343	0.235167	0.0409255	0.245097	0.524633	0.130045	0.208627	0.394873	0.296507	0.783446	0.349059	0.797818	0.373009	0.799089
Cisplatin	0.0618656	0.356774	0.556387	0.432336	0.659909	0.819644	0.795896	0.307454	0.418067	0	0.60953	0.00457623	0.612656	0.514378	0.764757	0.0161572	0.737734	0.0656568	0.011518	0.793709	0.118946	0.191936	0.0532492	0.324473	0.53384	0.00314209	0.0387745	0.685004	0.457796	0.403063	0.484337
Dactinomycin	0.110763	0.498296	0.507135	0.0835885	0.612901	0.00109977	0.0401818	0.00582296	0.0182788	0.60953	0	0.407223	0.660467	0.0806822	0.635424	0.242747	0.134395	0.77492	0.862504	0.147281	0.53667	0.293161	0.367867	0.152342	0.170289	0.671708	0.0407109	0.459038	0.825857	0.223992	0.856955
Dihydrorotenone	0.00888675	0.212166	0.801901	0.0198342	0.827484	0.857324	0.655061	0.381535	0.244068	0.00457623	0.407223	0	0.67623	0.0790207	0.680047	0.000282933	0.462393	0.0541825	0.000349615	0.490052	0.191055	0.90081	7.42285e-05	0.573025	0.232908	9.69196e-08	0.904718	0.275756	0.856912	0.64593	0.859056
Fludarabine	0.195246	0.537701	0.012889	0.743907	0.191895	0.869503	0.344001	0.491602	0.940514	0.612656	0.660467	0.67623	0	0.964987	0.582646	0.457671	0.508052	0.34985	0.929095	0.697442	0.674591	0.780495	0.474872	0.0455119	0.714239	0.889762	0.808407	0.489445	0.154326	0.71925	0.133184
Fulvestrant	0.0489978	0.968324	0.0540234	0.00109721	0.667819	0.133231	0.139725	0.273681	0.0344536	0.514378	0.0806822	0.0790207	0.964987	0	0.344143	0.112217	0.0994425	0.91639	0.333479	0.127264	0.0578827	0.809332	0.192215	0.886873	0.00423555	0.13202	0.886575	0.0648247	0.964415	0.0963624	0.82231
Gefitinib	0.0934073	0.214503	0.0629155	0.445678	0.191065	0.588437	0.748799	0.877757	0.656612	0.764757	0.635424	0.680047	0.582646	0.344143	0	0.124731	0.878507	0.985259	0.447504	0.69706	0.906819	0.0220617	0.957963	0.052275	0.591173	0.922671	0.106462	0.279779	0.623948	0.015419	0.165405
GSK2578215A	0.0654857	0.594418	0.823035	0.0109736	0.910923	0.498116	0.743958	0.591969	0.299216	0.0161572	0.242747	0.000282933	0.457671	0.112217	0.124731	0	0.197453	0.0689698	0.000703408	0.833782	0.525314	0.513732	0.013919	0.542259	0.150715	0.00114995	0.482089	0.651159	0.285216	0.465685	0.667348
GSK591	0.17424	0.203508	0.94364	0.132282	0.668357	0.240083	0.685086	0.35088	0.379054	0.737734	0.134395	0.462393	0.508052	0.0994425	0.878507	0.197453	0	0.636643	0.43531	0.856009	0.435776	0.676722	0.747307	0.444839	0.2548	0.302015	0.380467	0.266034	0.0836489	0.720714	0.00180065
IRAK4_4710	0.200431	0.561676	0.175011	0.31722	0.575093	0.892467	0.233887	0.206044	0.652343	0.0656568	0.77492	0.0541825	0.34985	0.91639	0.985259	0.0689698	0.636643	0	0.0381165	0.776582	0.844622	0.723231	0.153032	0.965846	0.700698	0.164273	0.96955	0.675076	0.463113	0.80866	0.685827
Linsitinib	0.169095	0.311853	0.477359	0.0795888	0.946806	0.310627	0.705798	0.741952	0.235167	0.011518	0.862504	0.000349615	0.929095	0.333479	0.447504	0.000703408	0.43531	0.0381165	0	0.601407	0.589279	0.433225	0.00432355	0.960176	0.442264	0.000412153	0.91321	0.864739	0.225659	0.623344	0.62811
MG.132	0.0899139	0.192329	0.917304	0.131526	0.261986	0.597395	0.0559415	0.632908	0.0409255	0.793709	0.147281	0.490052	0.697442	0.127264	0.69706	0.833782	0.856009	0.776582	0.601407	0	0.468485	0.557975	0.158036	0.119063	0.191435	0.709826	0.720677	0.404834	0.990676	0.803025	0.679947
Mitoxantrone	0.146714	0.828293	0.474192	0.302381	0.92191	0.945202	0.146352	0.72967	0.245097	0.118946	0.53667	0.191055	0.674591	0.0578827	0.906819	0.525314	0.435776	0.844622	0.589279	0.468485	0	0.466698	0.123736	0.726123	0.860097	0.234069	0.0122824	0.44638	0.829703	0.616263	0.636114
MN.64	0.152625	0.763611	0.450197	0.427947	0.406171	0.539959	0.645348	0.228395	0.524633	0.191936	0.293161	0.90081	0.780495	0.809332	0.0220617	0.513732	0.676722	0.723231	0.433225	0.557975	0.466698	0	0.289822	0.740751	0.570656	0.798754	0.0125619	0.040354	0.93446	0.0781113	0.270584
OF.1	0.0223825	0.346289	0.653927	0.00558301	0.615456	0.748402	0.217599	0.18612	0.130045	0.0532492	0.367867	7.42285e-05	0.474872	0.192215	0.957963	0.013919	0.747307	0.153032	0.00432355	0.158036	0.123736	0.289822	0	0.175412	0.619397	7.26457e-05	0.805259	0.939903	0.552725	0.698507	0.58861
P22077	0.134075	0.285536	0.0843285	0.908336	0.290473	0.954155	0.393214	0.0745379	0.208627	0.324473	0.152342	0.573025	0.0455119	0.886873	0.052275	0.542259	0.444839	0.965846	0.960176	0.119063	0.726123	0.740751	0.175412	0	0.63572	0.607044	0.789995	0.592165	0.57938	0.871148	0.150017
PLX.4720	0.0872146	0.723777	0.338499	0.00997011	0.96752	0.14766	0.963365	0.518104	0.394873	0.53384	0.170289	0.232908	0.714239	0.00423555	0.591173	0.150715	0.2548	0.700698	0.442264	0.191435	0.860097	0.570656	0.619397	0.63572	0	0.25552	0.849234	0.359507	0.60882	0.522051	0.586881
TAF1_5496	0.0107164	0.271671	0.702398	0.0195069	0.749737	0.804812	0.990065	0.462729	0.296507	0.00314209	0.671708	9.69196e-08	0.889762	0.13202	0.922671	0.00114995	0.302015	0.164273	0.000412153	0.709826	0.234069	0.798754	7.26457e-05	0.607044	0.25552	0	0.665782	0.247624	0.665776	0.839669	0.435567
Teniposide	0.233207	0.368312	0.364293	0.403248	0.337818	0.60474	0.851096	0.325369	0.783446	0.0387745	0.0407109	0.904718	0.808407	0.886575	0.106462	0.482089	0.380467	0.96955	0.91321	0.720677	0.0122824	0.0125619	0.805259	0.789995	0.849234	0.665782	0	0.591657	0.321262	0.00788514	0.376132
UMI.77	0.113735	0.625327	0.449969	0.858085	0.585361	0.272624	0.870921	0.286457	0.349059	0.685004	0.459038	0.275756	0.489445	0.0648247	0.279779	0.651159	0.266034	0.675076	0.864739	0.404834	0.44638	0.040354	0.939903	0.592165	0.359507	0.247624	0.591657	0	0.735909	0.941511	0.895217
WZ4003	0.22548	0.252465	0.0808885	0.522816	0.324566	0.709524	0.893844	0.990829	0.797818	0.457796	0.825857	0.856912	0.154326	0.964415	0.623948	0.285216	0.0836489	0.463113	0.225659	0.990676	0.829703	0.93446	0.552725	0.57938	0.60882	0.665776	0.321262	0.735909	0	0.178147	0.000293911
Podophyllotoxin.bromide	0.241645	0.00885739	0.113271	0.25308	0.0289189	0.988403	0.735807	0.918315	0.373009	0.403063	0.223992	0.64593	0.71925	0.0963624	0.015419	0.465685	0.720714	0.80866	0.623344	0.803025	0.616263	0.0781113	0.698507	0.871148	0.522051	0.839669	0.00788514	0.941511	0.178147	0	0.226548
KRAS..G12C..Inhibitor.12	0.0851632	0.17357	0.0836514	0.506732	0.379152	0.977777	0.94212	0.858362	0.799089	0.484337	0.856955	0.859056	0.133184	0.82231	0.165405	0.667348	0.00180065	0.685827	0.62811	0.679947	0.636114	0.270584	0.58861	0.150017	0.586881	0.435567	0.376132	0.895217	0.000293911	0.226548	0
